# Supplementary material for: Impaired FADD/BID signaling mediates cross-resistance to immunotherapy in Multiple Myeloma
Source: Commun Biol. 2023 Dec 21;6:1299. doi: 10.1038/s42003-023-05683-4 (PMC10739907; doi:10.1038/s42003-023-05683-4)
Supplement: Supplementary file 4 — Supplementary Data [file 42003_2023_5683_MOESM4_ESM.xlsx]

## Sheet: Figure 1
1a		No Drug							Fas Ab
	WT	301124	301898	293757	281110	164209	177930		1294146	1329526	1785313	1892120
	FADDKO	386573	388879	252446	237128	237764	239966		384884	417316	262859	260758	259773	253253
	BIDKO	286862	259294	166670	174147	190582	187229		792466	836553	748411	778085	423173	416093
1b
		No Drug					Fas Ab
	WT	16577	18018	24933	23804		80950	86607	124623	123618
	FADDKO	22196	21957	22419	22824		20913	20999	22136	22839
	BIDKO	34096	35497	33081	32671		66663	70987	73179	73655
1d
		DMSO				FAS Ab
	WT	12.2	14.9	13.1		46.6	45.6	52.8
	FADDKO	8.3	7.3	6.9		5.57	7.2	5.2

## Sheet: Figure 2
2a
	AMO1	FADDKO		AMO1	BIDKO
	42	26		35	22
	41	27		32	13
	32	16		42	28.7
2b
	L363	FADDKO	BID KO
	75.28	51.82	54.0378
	75.9	48.75	59.5095
	63.46	37.97	57.2182
	70.99	52.93	67.9845
	54.87	29.96
	58.56	29.99
2c
	AMO								FADDKO
	MOCK				CART				MOCK				CART
	7.10654	-2.66348	4.52875		92	90	94	92	4.52875	-2.66348	-5.23872		39.3141	48.1091	40.3125	46.7295
	AMO						BIDKO
	MOCK			CART			Mock			CART
	7.10654	-2.66348	4.52875	74	75	87	2.54632	2.9072		39.29	32.88	58.32
2d
	L363		FADDKO				2e
	Mock	CART	Mock	CART				DMSO			Teclistamab
	-6.98	57.9632	-1.56436	27.8636			WT	100	100	100	49.6955	30.8985	16.4738
	-1.56	41.8341	-5.91075	26.2166			FADDKO	100	100	100	53.8138	81.6235	87.4146
		76.8915		22.4837
		79.7322
	L363		BIDKO
	Mock	CART	Mock	CART
	-6.98	76.8915	-14.5644	59.3536
	-1.56	79.7322	9.26	43.5279
	-3.59	76.9367	-4.26739	47.4492

## Sheet: Figure 3
3a
CD38					BCMA					CD138
	AMO1 wt	FADD K.O	BID K.O			AMO1 Wt	FADD K.O	BID K.O			AMO1 Wt	FADD K.O	BID K.O
	13.7669	32.9934	20.1503			0.6867	2.61047	0.3567			38.8434	35.244	15.9086
	4.78617	33.2837	25.3148			0.98843	3.48124	0.44142			49.2778	59.4884	23.7992
	6.46442	11.4893	9.97863			1.14394	0.4651	0.164			38.9565	13.249	28.356
	8.37102	25.6471	7.40845			0.47247	0.74063	0.32118			66.6352	18.5116	38.1581
	25.0408	11.9348	29.2947			1.0118	0.77113	1.62468			6.93992	14.1691	13.4254
	33.0774	72.282	25.5908			0.83131	0.34085	0.97615			8.21691	11.2312	19.6513
	2.01337	43.0687	19.4056			1.4807	0.91589	0.31089			47.9035	7.45067	35.9822
	23.6146	35.8539	32.2309			0.24294	1.5735	0.35762			34.0473	13.852	51.2902
	48.6816	38.8266	42.7501			1.46996	1.39479	0.67879			7.95828	19.0831	40.9301
	43.3782	13.2547	6.47393			1.72091	1.7141	0.26065			9.12927	111.248	11.9272
	35.4042	40.8689	2.52102			0.26062	2.01811				4.68761	43.927	10.4849
	14.9891		0.08515				1.68944				12.0105
	4.58667						1.35419
	11.9411
	25.4841
	24.6398
3b
		IL2
			MOCK						CART Donor 1						CART Donor 2
		AMO1	71.95	79.9	75.2	17.3	18.9	-4	365.6	378.45	371.95	531	499.75	373.15	468.7	420.2	384.15	370.7	358.55	388.9
		FADDKO	88.6	66.15	74.85	20.8	-2.9	7.45	456.6	363.5	378.8	428.7	521.4	480.85	476.55	460.55	431.65	430.55	413.1	552.2
		BIDKO	66.1	62.6	44.15	0.0499994	-10.05	-6.4	305.8	354.95	310.2	414.55	449.9	406.4	250.95	411	398.4	380.6	326.4	341.5
		L363	62.6	75.1	96.8	3.2	-3.9	-13.55	624.8	542.5	475.6	604.15	648.3	621.65	500.25	491.35	463.55	536.6	563.85	518.9
		L.FADDKO	65.75	44.75	41.85	-1.1	-6.75	-13.25	495.55	442.55	406.45	487	466.1	618.75	407.95	356.5	332.9	542.55	530.45	551.75
		L.BIDKO	70	64.15	84.5	-1.25	-5.3	-5.25	557.9	459.85	511.65	605.1	694.5	585.45	528.05	452.7	421.95	643.35	579.8	531.85
		IFN
			MOCK						CART Donor 1						CART Donor 2
		AMO1	-26.8727	-22.5818	-28.2	14.9091	25.7091	19.7273	460.564	448.364	453.164	430.691	467.127	405.6	425.545	446.655	424.709	433	452.345	493.927
		FADDKO	-19.6	-28.7455	-32.5273	43.9818	-1.61818	20.7273	468.455	471.182	465.927	447.036	481.655	366.291	438.909	480.764	443.855	482.127	474	469.745
		BIDKO	-27.1273	-33.8909	-34.3455	15.9818	5.01818	3.05454	457.164	469.055	462.2	463.927	462.855	336.545	459.618	433.527	442.927	435.673	439.109	465.545
		L363	-28.7818	-29.9273	-34.0727	88.9091	65.5818	92.2909	505.218	450.818	477.909	427.164	440.2	360.709	424.982	405.582	425.527	493.964	481.691	495.836
		L.FADDKO	-28.0545	-30.4364	-34.1818	76.8909	44.5091	33.9636	511.055	491.073	513.6	450.745	478.927	334.818	493.364	466.618	490.836	519.091	497.982	473.418
		L.BIDKO	-31.3636	-31.6909	-32.7273	68.6364	80.9818	79.7636	505.945	509.909	494.145	314.618	294.673	279.455	465.327	423.727	456.018	491.491	503.255	468.709
3c
		IFN
			CTRL			Donor1			CTRL			Donor 2
		Wt	19.625	20.0833	-7.20833	1130.33	1179	1217.62	142.444	183.361	184.361	833.583	851.417	853.306
		FADDKO	4.375	1.79167	10.6667	1164.25	1136.17	1232.75	59.6944	126.75	134.222	797.111	818.972	807.028
		BIDKO	-13.5417	-10.4583	-12.4583	1099.08	1118.5	1163.25	33.2778	21.8889	56.7222	798.111	809.75	813.583
		IL2
			CTRL			Donor1			CTRL			Donor 2
		Wt	102.115	160.808	63.1538	1117.54	1112.65	1159.73	142.444	183.361	184.361	833.583	851.417	853.306
		FADDKO	70.6154	100	115.808	1098.58	1099.69	1121.35	59.6944	126.75	134.222	797.111	818.972	807.028
		BIDKO	17.7692	56	20.0769	1074.23	1020.73	1088.85	33.2778	21.8889	56.7222	798.111	809.75	813.583

## Sheet: Figure 4
4a					4b
FADD					BID
	RRMM	NDMM	Healthy donors		RRMM	NDMM	Healthy donors
	1.79971	3.88061	1.3859		3.39787	2.9402	4.39305
	1.99092	2.89312	1.35057		3.36271	3.46115	3.699
	2.32421	0.850116	1.10784		4.05976	3.29053	2.28339
	1.52031	2.053	1.99872		3.81271	4.08417	2.38063
	1.99952	2.67995	1.01263		3.28775	3.02862	2.14155
	2.10317	3.16567	2.84992		4.22431	3.26575	5.43901
	2.92858	3.89352	1.25405		3.97993	4.29028	1.36845
	1.29675	1.91147	2.26035		3.11819	2.91589	2.98784
	2.34544	3.23319	5.85608		2.70163	4.74368	5.3474
	3.19743	2.65783	1.82113		2.93896	2.99763	2.70432
	2.32398	3.76464	1.97131		2.34456	3.60056	1.77199
	2.07359	4.32839	2.22534		3.31867	2.73979	1.17826
	2.25346	3.17847	2.60973		2.27403	3.32438	1.96395
	3.33684	2.78812	1.57545		4.25232	3.64643	2.67662
	2.09549	3.8231	1.23497		4.28402	3.7039	1.24821
	3.43952	2.817			4.82126	3.64949	2.88362
	2.26876	2.39869	1.9282		4.67887	3.60124	1.63261
	2.90054	3.45366	0.793493		3.73435	2.65992	0.778868
	1.46456	4.09062	5.79594		2.82397	3.49738	1.19925
	2.60012	5.06931	3.22579		2.7772	4.00479	2.01047
	2.08315	3.9903	6.30053		3.64898	4.27258	2.54832
	5.00529	4.15945	7.45893		4.21866	3.98518	3.24491
	2.30919	5.16054	7.36131		4.05707	5.69666	2.85787
	2.06043	3.49735	7.25284		4.91227	3.81457	3.2733
	2.47931	1.98765	4.12459		4.15204	1.60468	2.63086
	3.64328	2.76233	7.26246		3.56356	2.69793	2.74747
	2.67418	2.86562	6.53744		4.70487	1.26583	2.65898
	3.46241	5.40963			2.7522	3.12541	2.25885
	3.25123	3.97406			5.09397	1.03496
	1.04816	1.72357			3.04045	2.11219
	1.77591	4.81653			3.34042	3.43625
	2.42741	2.93524			3.45202	1.15114
	3.1145	3.77255			3.56837	2.44137
	0.922099	2.58736			2.74444	1.04526
	1.87099	2.56439			3.83598	2.48065
	2.83919	4.85046			2.87299	3.68647
	2.18907	5.08357			2.95962	2.76148
	3.53587	4.07734			2.34807	2.27294
	2.6278	5.43587			4.24111	3.15496
	2.51909	1.8486			3.44608	0.467622
	2.94274				3.44897
	3.06605				4.11137
	3.36208				3.63755
	3.85373				3.70877
	2.41379				3.82023
	2.44631				2.9651
	3.08438				4.46727
	2.68592				4.19466
	3.13345				3.52653
	2.55963				4.63818
	2.7417				2.44582
	3.65128				4.29536
	4.5445				4.23848
	5.3381

## Sheet: S1
4a
	Doxorubicin nM	AMO1						FADD K.O			BID.KO
	0	100	100	100	100	100	100	100	100	100	100	100	100
	1000	6.57227	4.14449	3.8189	6.8732	6.84291	4.94843	8.09595	7.8922	8.04424	3.16949	2.86423	2.6552
	500	12.1402	6.7436	6.3892	9.85321	9.59669	7.01933	7.9073	7.83337	8.95108	7.76089	8.41371	8.54713
	250	21.2011	13.5385	12.5041	14.782	14.8777	10.8404	9.50332	10.4595	10.9163	11.308	11.0269	11.307
	125	73.7995	48.2482	41.2603	38.1406	35.3341	25.885	28.4025	27.7664	29.5842	30.3964	29.3495	30.5148
	62.5	96.7803	57.2854	66.8308	72.9332	63.4256	49.2855	59.9338	52.666	64.942	56.4001	54.8591	54.9591
	31.25	103.692	80.1415	88.7244	113.887	75.7408	64.4306	69.0916	82.7448	95.8558	87.795	83.9165	78.4287
	15.625	107.039	70.8024	77.0474		80.7299	80.6016	75.0315	97.6822	113.178	104.286	95.4865	92.5859
	7.8125	108.287	75.077	117.992		88.3688	97.8942	74.0098	92.3056	98.287	101.171	101.609	97.5293
	3.9					114.705	110.253				95.1428	86.9336	107.444
4b
	Blentamab mafodotin nM	AMO1									FADDK.O					BIDKO
	0	100	100	100	100	100	100	100	100	100	100	100	100	100	100	100	100	100	100	100	100
	5000				4.51716	3.78411	4.48146	2.85918	2.61046	2.8855			3.24725	3.59354	3.30567				6.06936	6.73407	6.06291
	2500				4.53787	4.25003	5.05594	2.95083	2.94662	3.16779			3.61943	3.67663	3.83197				6.59907	6.8357	6.48321
	1250	8.79037	8.82058	8.30044	4.99775	4.32538	4.91439	2.83815	3.00518	3.06816	7.93856	9.47677	3.74961	3.7095	3.72658	6.26738	5.67329	5.81167	7.46069	6.28278	5.98151
	625	10.0136	9.69156	10.1872	5.4022	5.00242	5.53255	3.22728	3.18518	3.61612	9.76289	10.9776	3.86588	4.16198	4.59379	7.0697	5.95123	5.9256	7.39199	6.68843	7.08667
	312.5	13.4274	12.1379	12.6884	6.8732	6.21296	7.21837	4.43902	4.57391	5.19813	15.3638	15.708	5.62831	6.44232	6.47232	9.54169	8.60453	8.51995	8.13855	7.94412	7.23709
	156.25	24.3591	24.1281	25.237	13.7519	12.9122	14.433	10.7471	10.7917	12.2726	30.5492	34.8729	15.9587	17.1745	18.2539	16.7374	15.9065	14.0882	11.4998	10.67	10.3553
	78.125	51.1907	50.2395	51.7961	38.7108	36.9554	40.0718	32.4704	33.803	30.7034	53.7008	63.036	42.4635	43.6653	48.2519	41.2679	39.4748	37.9389	23.3811	20.9403	21.1653
	39.0625	90.0571	82.4677	92.5741	71.2823	80.2654	81.7271	72.2045	69.9432	76.7296	68.0127	83.1319	93.6596	103.616	85.3108	88.8415	78.5556	82.6248	56.1414	57.4002	49.6483
	19.5312	95.3695	102.295	105.499	86.323	86.7505	87.7483	83.2618	89.8141	83.6727	65.3125	96.5459	93.9633	94.786	99.2477	110.629	106.058	96.6884	71.0065	79.8693	69.681
	9.76562	100.922	100.176	110.274							78.5358	96.6428				114.769	107.058	102.946
	4.88281	96.2253	101.898	115.427							101.37	101.761				106.272	108.105	102.649
4c
	Melphalan µM	AMO1		FADDK.O		BIDKO
	0	100	100	100	100	100	100
	20	25	24	26	26	34	27
	15	28	31	29	32	40	29
	10	34	36	34	33	45	35
	5	48	51	52	36	59	54
	2.5	74	71	79	51	71	70
	1.25	98	88	97	69	80	84
	0.625	108	95	108	87	88	97
	0.3	110	93	111	89	91	102
4d
	Bortezomib nM	AMO				BIDKO			FADD K.O
	0	100	100			100	100		100
	10	27	23			28	20
	8	28	23			27	20
	5	28	23			29	19
	4	27	23	16		28	19	21	20	15	20
	3	27	23			28	20		20
	2	27	22	16		29	20	21	20	15	20
	1	27		27	31			31	26	24
	0.9			37	42			48		36
	0.8			53	49			60		52	75
	0.7			66	59			76		73	86
	0.6			79	80			95		87	85
	0.5		104	81	100	100	97	101	100	85	80
4e
	Lenalidomide	DMSO				LEN
	L363	100	100			65	59	63	65
	FADDK.O	100	100			64	54	66	54
	BIDK.O	100	100			65	43	66	65

## Sheet: S2
CD38	L363 wt	FADD K.O	BID K.O		BCMA	L363 wt	FADD K.O	BID K.O		CD138	L363 wt	FADD K.O	BID K.O
	15.4852	14.9777	22.2056			4.93362	1.95514	6.51028			7.80326	20.031	28.6264
	16.3732	22.8831	17.6514			4.81286	3.59856	3.99657			5.07277	12.797	20.8962
	4.7662	14.134	31.4474			4.08839	4.10763	1.60325			7.0359	7.44926	30.352
	15.4164	2.55052	7.04119			4.85038	3.79422	3.42585			15.7021	19.7593	4.57401
	15.6316	3.38751	8.28803			2.28756	3.08514	8.69962			44.529	20.7085	38.6116
	51.5853	10.8276	31.3074			2.33672	5.42528	8.90035			18.4226	13.1848	29.543
	13.5745	1.7612	16.1233			3.17757	6.91868	6.69123			9.63477	21.1807	19.7978
	0.01262	28.5368	12.4306			3.29845	4.15667	3.12146			45.8195	25.2895	25.2993
	18.4389	40.1695	1.49072			4.81071	3.75671	5.56031			11.237	8.01755	2.6427
	29.8887	34.4362	28.2921			2.16177	5.65468	2.678			13.6375	25.8849	1.58697
	76.2164	14.5823						5.8981			7.91913	36.2765	22.4577
	26.2271	4.95304									4.01608	50.5398	6.41075
	14.0397	13.7114										44.215	46.1531
	14.4466	23.7998										32.6256	13.2777
		7.34219										25.0077	18.7596
		22.416										43.8935

## Sheet: S3
		Caspase 3				C-FLIP				Caspase 9				Caspase 7				Caspase 8
			RRMM	NDMM			RRMM	NDMM			RRMM	NDMM			RRMM	NDMM			RRMM	NDMM
			1.67865	1.53072			2.25255	2.14701			0.450201	0.388224			0.938961	0.94884			1.50051	1.8611
			1.26705	1.66018			2.25243	2.00934			0.667785	0.472335			0.835392	0.950978			1.46826	1.50993
			1.76982	1.47183			1.7678	1.97064			0.806303	0.315019			1.2631	0.982392			1.96223	1.46952
			1.52826	1.61405			2.42306	2.1573			0.612108	0.585277			0.817635	1.1684			1.29087	1.68525
			1.56465	1.55963			1.94792	2.38837			0.742107	0.208138			1.05657	1.21606			2.0698	1.62785
			1.73749	1.74168			2.32723	2.59616			0.826743	0.224898			1.34549	1.56879			1.84294	2.11321
			1.63577	1.62345			1.94229	2.41079			0.726063	0.877515			1.14373	1.23275			1.74672	1.83932
			1.62978	1.44552			2.6391	2.1777			0.472629	0.549687			1.30145	0.98779			1.53344	1.65374
			1.98007	1.41661			2.57208	2.38733			0.820182	0.821633			1.02236	0.997752			1.80239	1.94177
			0.872322	1.33699			2.20364	2.12588			0.910941	0.48348			0.7244	0.633019			1.99489	1.26561
			1.73796	1.43386			2.08431	2.16572			0.567629	0.664277			0.740857	1.21916			1.57664	1.73138
			1.30232	1.95254			2.08561	2.22208			0.788117	0.518481			0.916199	0.981986			1.82867	1.6284
			1.54112	1.63497			2.10351	2.55842			0.514192	0.592682			0.505036	1.23048			1.41832	2.02149
			1.78699	1.83663			2.77315	2.43331			1.17971	0.696632			1.69313	0.974268			1.68221	1.65629
			1.49625	1.56266			2.54371	2.28979			0.318243	0.739631			1.15466	1.16247			1.77808	1.96476
			1.84714	1.35745			2.4964	1.95497			0.922369	0.574166			1.29207	0.924826			2.20664	1.33879
			1.86358	1.47145			2.65378	2.04281			0.706425	0.382617			1.23661	0.87978			1.77718	1.36461
			1.75154	1.43302			2.45352	2.27084			0.82092	0.730526			1.25946	0.99402			2.07297	1.77258
			2.06487	1.38597			1.90366	2.45006			0.92042	0.631157			1.38462	1.37715			2.4155	1.99904
			1.66373	1.16256			2.05172	2.38558			0.521846	0.823725			1.16236	1.01784			1.95577	1.58559
			1.47809	1.0286			2.17731	2.66929			0.467391	0.804363			0.854925	1.11545			1.5841	1.36218
			1.63517	0.986741			2.48385	2.14014			1.21418	0.499352			1.71452	0.984901			2.24075	0.88736
			1.4585	1.38793			2.22178	2.99712			0.955292	1.10383			1.10613	1.0948			2.06776	1.97494
			1.77476	0.927201			2.25461	1.99454			0.957883	0.618648			1.13536	0.601093			1.84421	1.22555
			1.55248				2.09483				0.791299				1.21072				1.69227
			1.62015				2.34913				0.846014				1.29399				2.15342
			1.58394				2.23244				0.918014				1.25251				1.96503
			1.87662				2.79975				0.845027				1.46895				1.63072
			1.91933				2.29248				1.14314				1.34447				1.86259
			1.45094				1.85775				0.286142				0.574935				1.3954
			1.26848				1.60554				0.714238				0.885589				1.80866
			1.52833				2.1398				0.647651				1.20368				1.65776
			1.78394				2.41405				0.932503				1.29188				1.86158
			1.93644				2.15716				0.462346				1.25059				1.55706
			1.54265				2.32701				0.268854				1.50527				1.72041
			1.74368				2.45266				0.8921				1.40371				1.89148
			1.71541				2.27768				0.552213				1.61231				1.85593
			1.47865				2.52045				0.825169				1.50305				2.08021
			1.85308				2.45516				0.717374				1.68923				2.13378
			1.58892				2.37046				0.690395				1.47814				2.31661
			1.56476				2.506				0.871832				1.23371				2.22007
			1.34322				2.3109				0.820272				1.06733				1.83733
			1.68172				1.9221				0.930532				0.816481				1.41057
			1.60802				2.7488				0.926584				1.16164				2.12825
			1.84622				2.48883				0.618198				1.38578				2.12496
			1.56937				2.15662				0.847755				1.26512				2.30951
			1.05926				2.58597				0.661317				1.09735				1.69655
			1.55586				2.25367				0.732174				1.16878				1.62667
			1.44386				1.92055				0.840633				0.645858				1.68786
			1.41424				2.42225				1.11692				1.36601				2.47784
			1.70379				2.23118				0.604573				1.45544				2.29873
			0.880384				2.30104				0.747767				1.16394				1.12456
			1.79867				2.50387				0.833426				1.73328				2.01638
